# Supplementary material for: Defining the Landscape of Educational Experiences in Transplant Infectious Diseases: A National Survey of Infectious Diseases Fellows in the United States
Source: Open Forum Infect Dis. 2024 Aug 20;11(9):ofae473. doi: 10.1093/ofid/ofae473 (PMC11389608; doi:10.1093/ofid/ofae473)
Supplement: ofae473_Supplementary_Data [file ofae473_supplementary_data.zip]

Archive with 2 entries (2 files):
- ast idcop fellows survey.pdf
- Supplemental Figures and table.docx
